# Supplementary material for: Accuracy, reliability, and timing of visual evaluations of decay in fresh-cut lettuce
Source: PLoS One. 2018 Apr 17;13(4):e0194635. doi: 10.1371/journal.pone.0194635 (PMC5903658; doi:10.1371/journal.pone.0194635)
Supplement: S1 Dataset — (XLSX) [file pone.0194635.s001.xlsx]

## Sheet: Ratings
Sample #	Overall mean	R1.1	R1.2	R2.1	R2.2	R3.1	R3.2	R4.1	R4.2	R5.1	R5.2	R6.1	R6.2	R7.1	R7.2	R8.1	R8.2	R9.1	R9.2
1	6.61111	6	7	8	6	5	5	7	7	8	8	4	7	7	8	8	8	4	6
2	9.83333	10	10	10	10	10	10	10	10	10	10	10	10	10	10	10	10	8	9
3	8.05556	8	7	7	7	7	8	7	8	9	9	8	8	9	8	10	10	8	7
4	5.5	5	6	6	6	7	5	6	6	4	5	2	3	8	8	6	6	6	4
5	0.944444	1	1	1	1	1	1	1	3	1	2	0	2	1	1	0	0	0	0
6	7.55556	8	8	7	7	7	8	7	7	9	9	10	8	7	8	7	8	6	5
7	3.61111	3	4	4	4	4	3	3	5	2	3	1	2	6	5	5	5	4	2
8	3.72222	4	6	4	4	3	3	4	6	4	5	3	3	4	3	2	5	2	2
9	0	0	0	0	0	0	0	0	0	0	0	0	0	0	0	0	0	0	0
10	8.83333	9	10	7	7	9	10	9	9	10	10	10	8	9	9	8	8	9	8
11	7	9	9	7	7	7	8	7	6	7	7	7	7	7	7	6	6	7	5
12	9.88889	10	10	10	10	10	10	10	10	10	10	10	10	10	10	10	10	9	9
13	9.38889	9	10	10	10	9	10	8	9	10	10	9	10	9	9	10	10	9	8
14	6.44444	8	8	5	6	4	6	7	7	8	8	6	6	8	7	6	6	6	4
15	5.11111	5	5	6	6	3	4	6	6	5	5	3	3	7	7	7	7	2	5
16	9.72222	10	10	10	10	10	10	10	9	10	10	10	10	9	10	9	10	9	9
17	2.38889	2	2	3	3	2	1	4	4	4	3	2	1	2	2	3	3	1	1
18	8	9	10	8	8	8	8	8	7	9	10	5	7	9	9	7	8	8	6
19	6.88889	6	6	8	8	5	6	6	7	8	8	7	5	8	8	8	8	7	5
20	9.5	10	10	9	9	10	10	10	9	10	10	9	10	10	10	9	9	8	9
21	2.66667	3	3	3	3	2	2	4	4	2	2	2	4	2	3	3	3	1	2
22	7.55556	7	9	9	8	7	9	8	8	9	9	3	7	8	9	7	7	7	5
23	8.72222	8	8	9	9	9	9	8	8	10	10	8	9	8	9	9	10	8	8
24	0	0	0	0	0	0	0	0	0	0	0	0	0	0	0	0	0	0	0
25	0	0	0	0	0	0	0	0	0	0	0	0	0	0	0	0	0	0	0
26	7.16667	7	7	8	6	7	8	7	7	9	9	6	9	8	7	8	7	5	4
27	8.11111	9	9	8	8	8	8	8	8	9	9	6	8	9	8	9	9	7	6
28	0.111111	0	0	0	0	0	0	0	0	0	0	0	0	0	1	0	1	0	0
29	3.22222	3	3	3	3	2	2	4	4	3	3	4	3	3	5	5	4	2	2
30	3.72222	5	5	3	3	3	4	4	4	2	3	3	2	4	5	6	6	2	3
31	7.22222	7	7	7	7	7	8	7	8	8	7	9	9	7	8	8	8	4	4
32	0	0	0	0	0	0	0	0	0	0	0	0	0	0	0	0	0	0	0
33	2.5	4	3	3	3	2	2	3	4	1	1	2	2	1	4	4	4	1	1
34	7.38889	7	7	7	7	8	7	7	7	9	9	6	8	8	8	8	9	5	6
35	2.27778	3	4	3	3	2	2	2	3	2	5	2	1	1	1	2	3	1	1
36	4.77778	5	6	4	5	4	4	4	5	8	7	4	4	6	7	2	4	4	3
37	3.72222	3	5	4	4	3	2	5	6	3	3	2	4	3	5	4	6	3	2
38	2.77778	3	2	2	2	2	2	3	4	2	2	4	3	4	4	4	4	2	1
39	9.05556	10	10	8	8	9	9	9	9	10	10	10	9	9	9	9	9	8	8
40	8.27778	9	9	7	7	8	9	8	8	9	10	8	8	9	8	10	10	7	5
41	6.72222	7	7	7	7	5	7	7	7	7	7	8	7	7	8	8	8	3	4
42	7.38889	7	6	6	7	8	8	7	7	8	9	6	6	8	8	9	9	6	8
43	10	10	10	10	10	10	10	10	10	10	10	10	10	10	10	10	10	10	10
44	3.16667	4	4	2	2	2	2	4	4	2	3	3	2	6	5	5	2	3	2
45	9.88889	10	10	10	10	10	10	10	10	10	10	10	10	10	10	10	10	10	8
46	7.5	8	7	7	7	5	7	8	8	9	9	7	8	7	8	9	9	6	6
47	9.61111	10	10	9	9	10	10	9	9	10	10	10	10	10	10	10	10	8	9
48	4.38889	4	4	3	4	4	4	4	4	4	5	2	4	7	6	5	5	8	2
49	4.33333	4	4	3	3	3	2	5	5	5	6	3	4	7	6	4	6	5	3
50	9.05556	9	9	9	9	9	9	8	9	10	10	8	9	9	9	10	10	8	9
51	6.22222	6	5	4	4	6	6	5	6	5	5	8	7	8	8	8	9	7	5
52	3.88889	4	3	3	4	3	5	6	5	3	3	3	2	6	6	4	4	3	3
53	9.72222	10	10	9	9	10	10	10	10	10	10	10	10	10	10	10	10	8	9
54	6.66667	6	8	8	7	5	4	5	7	9	8	5	8	8	9	7	7	5	4
55	6.88889	8	7	7	7	7	6	7	7	8	8	7	6	7	8	8	7	3	6
56	5.05556	6	6	3	4	4	4	6	6	4	7	3	4	6	7	7	5	6	3
57	8.72222	9	8	8	8	10	10	8	8	10	10	7	8	9	9	10	10	7	8
58	4	4	4	5	6	3	3	5	4	3	4	3	3	5	6	5	5	2	2
59	6.27778	5	7	6	6	5	7	8	7	10	9	5	5	5	8	4	8	4	4
60	5.11111	6	5	6	6	5	4	6	6	5	5	2	2	6	8	7	7	3	3
61	8.77778	10	10	9	9	8	9	8	9	10	10	9	9	9	9	9	8	7	6
62	7.5	7	6	7	7	7	7	8	8	8	8	7	8	8	8	8	8	8	7
63	9.77778	10	10	9	9	10	9	10	10	10	10	10	10	10	10	10	10	9	10
64	5.33333	6	6	5	5	5	5	6	6	5	5	3	3	7	7	7	8	3	4
65	0	0	0	0	0	0	0	0	0	0	0	0	0	0	0	0	0	0	0
66	8.05556	9	9	8	8	9	9	8	8	8	9	7	7	9	9	8	7	7	6
67	6.16667	7	7	5	6	5	6	7	7	8	8	3	6	6	7	7	7	4	5
68	0.111111	0	0	0	0	0	0	0	0	0	1	0	0	0	1	0	0	0	0
69	7.83333	7	7	7	7	9	8	8	7	9	9	6	8	8	9	7	8	8	9
70	6.83333	6	6	6	6	7	5	8	7	8	8	5	7	7	8	7	7	9	6
71	8.83333	10	10	9	9	9	9	9	9	10	10	9	8	9	8	8	8	8	7
72	2.88889	3	4	3	5	3	3	4	4	3	3	1	1	2	3	5	4	0	1
73	4.27778	4	4	3	3	3	3	4	6	5	4	3	4	5	7	6	7	3	3
74	4.11111	4	4	4	5	2	2	5	5	3	3	5	5	2	5	7	7	3	3
75	9.27778	9	9	9	9	9	9	9	9	10	10	9	9	10	10	9	9	9	10
76	7.22222	7	6	7	7	8	5	7	8	9	9	6	6	7	8	9	9	6	6
77	8.77778	10	10	8	8	9	9	9	8	10	10	8	9	10	9	8	8	7	8
78	2.16667	2	2	3	3	1	2	3	3	2	2	1	2	4	2	2	2	2	1
79	9.11111	10	10	9	9	9	9	9	9	10	9	10	10	9	10	9	10	5	8
80	3.94444	3	4	3	3	3	2	5	4	3	4	4	3	5	4	6	7	5	3
81	8.38889	9	9	7	7	9	8	9	9	10	9	7	6	8	9	10	10	7	8
82	9	10	10	9	9	9	9	9	8	10	10	8	10	8	9	8	9	8	9
83	5.11111	5	5	5	6	5	6	6	7	6	6	3	5	5	7	5	5	2	3
84	6.83333	7	7	6	6	8	7	7	7	8	9	5	7	7	7	7	7	6	5
85	6.61111	7	7	7	7	6	7	7	7	9	8	5	6	7	7	7	7	4	4
86	1.77778	2	1	2	2	2	1	2	3	2	2	2	2	4	3	0	0	1	1
87	4.38889	4	6	4	5	4	4	4	5	5	5	2	2	4	6	6	6	4	3
88	6.05556	6	6	7	7	5	6	6	7	5	5	5	5	7	7	8	8	4	5
89	2.05556	2	1	2	7	2	1	1	1	1	1	2	1	2	3	4	4	1	1
90	5.61111	5	5	7	7	7	6	7	6	5	4	2	3	7	7	7	7	5	4
